# Supplementary material for: Effect of a locally adapted genome on environmentally induced epigenetic variation
Source: Environ Epigenet. 2018 Nov 26;4(4):dvy025. doi: 10.1093/eep/dvy025 (PMC6255975; doi:10.1093/eep/dvy025)
Supplement: Supplementary Data [file dvy025_supp.zip]

Archive with 2 entries (2 files):
- dvy025_Supp_Additionnal_file_2.xlsx
- dvy025_Supp_Additionnal_file_1.docx
