# Supplementary material for: Effect of a locally adapted genome on environmentally induced epigenetic variation
Source: Environ Epigenet. 2018 Nov 26;4(4):dvy025. doi: 10.1093/eep/dvy025 (PMC6255975; doi:10.1093/eep/dvy025)
Supplement: Supplementary Data [file dvy025_supp.zip › dvy025_Supp_Additionnal_file_2.xlsx]

## Sheet: Epigenetic profile
	GCTA-700	GCTA-665	GCTA-615	GCTA-605	GCTA-579	GCTA-574	GCTA-499	GCTA-495	GCTA-412	GCTA-400	GCTA-364	GCTA-351	GCTA-330	GCTA-313	GCTT-G870	GCTT-850	GCTT-833	GCTT-805	GCTT-740	GCTT-707	GCTT-697	GCTT-680	GCTT-632	GCTT-625	GCTT-614	GCTT-550	GCTT-500	GCTT-490	GCTT-467	GCTT-461	GCTT-446	GCAG-F712	GCAG-375	GCAG-363	GCAG-338	GCAG-304	GCAG-300	GCAG-285	GCAG-273	GCAG-269	GCAG-246	GCAG-244	GCAG-237	GCAA-565	GCAA-390	GCAA-353	GCAA-350	GCAA-B290	GCAA-289
E01005	1	1	1	1	1	1	1	1	1	1	0	0	0	1	1	1	1	1	0	1	1	1	0	1	1	1	0	0	1	1	1	1	1	1	0	0	0	1	1	1	1	0	1	1	1	1	1	1	1
E01012	1	0	1	1	1	1	1	1	1	1	0	0	0	1	1	1	1	1	0	1	0	0	0	1	1	1	0	0	0	1	1	1	0	1	1	1	0	1	1	1	0	0	1	1	1	1	1	1	1
E01013	1	1	1	1	1	1	1	1	1	1	0	0	0	1	1	1	1	1	0	1	1	0	1	1	1	1	0	0	1	1	1	1	1	1	0	0	0	1	1	1	0	0	1	1	1	1	1	1	1
E01014	1	1	1	1	1	1	1	1	1	1	0	0	0	1	1	1	1	1	1	1	1	1	0	1	1	0	0	0	1	1	1	1	0	1	1	1	0	1	1	1	0	0	1	1	1	1	1	1	1
E01015	1	1	1	1	1	1	1	1	1	1	0	0	0	1	1	1	1	1	0	1	1	1	0	1	1	1	0	0	1	1	1	1	1	1	1	0	0	1	1	1	0	0	1	1	1	1	1	1	1
E01023	1	1	1	1	1	1	1	1	1	1	1	0	0	1	1	1	1	1	0	1	1	1	0	1	1	1	0	0	1	1	1	1	0	1	1	0	0	1	1	1	0	1	1	1	1	1	1	1	1
E02A01	1	1	1	1	1	1	1	1	1	1	0	0	0	1	1	1	1	1	1	1	1	1	0	1	1	0	0	0	1	1	1	1	0	1	1	0	0	1	1	1	0	0	1	1	1	1	1	1	1
E02A02	1	1	1	1	1	1	1	1	1	1	0	0	0	1	1	1	1	1	1	1	1	1	0	1	1	0	0	0	1	1	1	1	1	1	1	0	0	1	1	1	0	0	1	1	1	1	1	1	1
E02A03	1	1	1	1	1	1	1	1	1	1	0	0	0	1	1	1	1	1	1	1	1	1	0	1	1	0	0	0	1	1	1	1	1	1	1	0	0	1	1	1	0	0	1	1	1	1	1	1	1
E02A04	1	1	1	1	1	1	1	1	1	1	0	0	0	0	1	1	1	1	1	1	1	1	0	1	1	0	0	0	1	1	1	1	1	1	1	0	0	1	1	1	0	0	1	0	1	1	1	1	1
E03A02	0	1	1	1	1	1	1	1	1	1	0	0	1	0	1	1	1	1	0	1	0	1	0	1	1	1	0	0	1	1	1	1	1	1	1	0	0	1	1	1	0	0	0	0	1	1	1	1	0
E03A03	0	0	1	1	1	1	1	1	1	1	0	0	0	1	1	1	1	1	1	1	1	0	0	1	1	1	0	0	1	1	1	1	1	1	1	0	0	1	1	1	0	0	0	1	1	1	1	1	1
E03A04	0	1	1	1	1	1	1	1	1	1	0	0	0	1	1	1	1	1	1	1	1	1	0	1	1	1	0	0	1	1	1	1	1	1	0	1	0	1	1	1	0	0	0	1	1	1	1	1	0
E03A05	1	1	1	1	1	1	1	1	1	1	0	0	0	1	1	1	1	1	1	1	1	0	0	1	1	1	0	0	1	1	1	1	1	1	1	0	0	1	1	1	0	0	0	1	1	1	1	1	1
E03A06	0	0	1	1	1	1	1	1	1	1	0	0	0	0	1	1	1	1	1	1	1	0	0	1	1	1	0	0	1	1	1	1	1	1	1	0	0	1	1	1	0	0	1	1	1	1	1	1	1
E03A07	0	0	1	1	1	1	1	1	1	1	0	0	0	0	1	1	1	1	1	1	1	1	0	1	1	1	0	0	1	1	1	1	1	1	1	0	0	1	1	1	0	0	0	0	1	1	1	1	1
E03A08	1	1	1	1	1	1	1	1	1	1	0	0	0	1	1	1	1	1	1	1	0	1	0	1	1	1	0	0	1	1	1	1	1	1	1	0	0	1	1	1	0	0	1	1	1	1	1	1	1
E03B01	0	1	1	1	1	1	1	1	1	1	0	0	0	1	1	1	1	1	1	1	1	1	0	1	1	1	0	0	1	1	1	1	1	1	1	0	0	1	1	1	0	0	1	1	1	1	1	1	1
E03B02	1	1	1	1	1	1	1	1	1	1	0	0	0	1	1	1	1	1	1	1	1	1	0	1	1	1	0	0	1	1	1	1	1	1	1	0	0	1	1	1	0	0	0	1	1	1	1	1	1
E03B03	0	1	1	1	1	1	1	1	1	1	0	0	0	1	1	1	1	1	1	1	1	0	0	1	1	1	1	0	1	1	1	1	1	1	1	0	0	1	1	1	0	0	1	1	1	1	1	1	1
E03B04	0	0	1	1	1	1	1	1	1	1	0	0	0	0	1	1	1	1	1	1	1	1	0	1	1	1	1	0	1	1	1	1	1	1	1	0	0	1	1	1	0	0	0	0	1	1	1	1	1
M01B01	0	0	0	1	1	1	1	1	1	1	0	0	0	1	1	1	1	0	0	1	1	1	0	1	1	0	0	0	1	1	0	1	1	1	1	0	0	1	1	1	0	0	0	1	1	1	1	1	0
M01B04	0	0	0	1	1	1	1	1	1	1	0	0	0	1	1	1	1	0	0	1	1	1	0	1	1	0	0	0	1	1	0	1	1	1	1	0	0	1	1	1	0	0	0	1	1	1	1	1	0
M01B05	0	1	0	1	1	1	1	1	1	1	0	0	0	1	1	1	1	0	1	1	1	1	0	1	1	0	0	0	1	1	0	1	1	1	1	0	0	1	1	1	0	0	0	1	1	1	1	1	0
M01B06	0	0	0	1	1	1	1	1	1	1	0	0	0	1	0	1	1	1	1	1	1	1	0	1	1	0	0	0	1	1	0	1	1	1	1	0	0	1	1	1	0	0	0	1	1	1	1	1	0
M01B07	0	0	1	1	1	1	1	1	1	1	0	0	0	1	1	1	1	0	1	1	1	1	0	1	1	0	0	0	1	1	0	1	1	1	1	0	0	1	1	1	0	0	0	1	1	1	1	1	0
M01B08	0	0	1	1	1	1	1	1	1	1	0	0	0	1	1	1	1	0	1	1	1	1	0	1	1	0	0	0	1	1	0	1	1	1	1	0	0	1	1	1	0	0	0	1	1	1	1	1	0
M01B09	0	0	1	1	1	1	1	1	1	1	0	0	0	1	1	1	1	0	1	1	1	1	0	1	1	0	0	0	1	1	0	1	1	1	1	0	0	1	1	1	0	0	0	1	1	1	1	1	0
M01B10	0	0	0	1	1	1	1	1	1	1	0	0	0	1	1	1	1	0	0	1	1	1	0	1	1	0	0	0	1	1	0	1	1	1	1	0	0	1	1	1	0	0	0	1	1	1	1	1	0
M01B14	0	0	0	1	1	1	1	1	1	1	0	0	0	1	1	1	1	0	1	1	1	1	0	1	1	0	0	0	1	1	0	1	1	1	1	0	0	1	1	1	0	0	0	1	1	1	1	1	0
M01B15	0	1	1	1	1	1	1	1	1	1	0	0	0	1	1	1	1	0	1	1	1	0	0	1	1	0	0	0	1	1	0	1	1	1	1	0	0	1	1	1	0	0	0	1	1	1	1	1	0
M01B16	0	0	0	1	1	1	1	1	1	1	0	0	0	1	1	1	1	0	1	1	1	1	0	1	1	0	0	0	1	1	0	1	1	1	1	0	0	1	1	1	0	0	0	1	1	1	1	1	0
M01B20	0	0	0	1	1	1	1	1	1	1	0	0	0	1	1	1	1	0	1	1	1	1	0	1	1	0	0	0	1	1	0	1	1	1	1	0	0	1	1	1	0	0	0	1	1	1	1	1	0
M01B21	0	1	0	1	1	1	1	1	1	1	0	0	0	1	1	1	1	0	1	1	1	1	0	1	1	0	0	0	1	1	0	1	1	1	1	0	0	1	1	1	0	0	0	1	1	1	1	1	0
M01B22	0	0	0	1	1	1	1	1	1	1	0	0	0	1	1	1	1	0	1	1	1	1	0	1	1	0	0	0	1	1	0	1	1	1	1	0	0	1	1	1	0	0	0	1	1	1	1	1	0
M01B23	0	0	1	1	1	1	1	1	1	1	0	0	0	1	1	1	1	0	1	1	1	1	0	1	1	0	0	0	1	1	0	1	1	1	1	0	0	1	1	1	0	0	0	1	1	1	1	1	0
M01B24	0	1	0	1	1	1	1	1	1	1	0	0	0	1	1	1	1	1	1	1	1	1	0	1	1	0	0	0	1	1	0	1	1	1	1	0	0	1	1	1	0	0	0	1	1	1	1	1	0
M01B26	1	0	1	1	1	1	1	1	1	1	0	0	0	1	1	1	1	0	0	1	1	0	0	1	1	0	0	0	1	1	0	1	1	1	1	0	0	1	1	1	0	0	0	1	1	1	1	1	0
M02A01	0	1	0	1	1	1	1	1	1	1	0	0	0	1	1	1	1	0	1	1	1	1	0	1	1	0	0	0	1	0	0	1	1	1	1	0	1	1	1	1	0	0	0	1	1	1	1	1	0
M02A02	0	1	0	1	1	1	1	1	1	1	0	0	0	1	1	1	1	0	1	1	1	1	0	1	1	0	0	0	1	1	0	1	0	0	1	0	0	1	1	1	0	0	0	1	1	1	1	1	0
M02B02	0	1	0	1	1	1	1	1	1	1	0	0	0	1	1	1	1	1	1	1	1	1	0	1	1	0	0	0	1	1	0	1	1	1	1	0	0	1	1	1	0	0	0	1	1	1	1	1	0
M02C01	0	1	0	1	1	1	1	1	1	1	0	0	0	1	1	1	1	1	1	1	1	1	0	1	1	0	0	0	1	1	0	1	0	0	1	0	0	1	1	1	0	0	0	1	1	1	1	1	0
M02C02	1	1	0	1	1	1	1	1	1	1	0	0	0	1	1	1	1	1	1	1	1	1	0	1	1	0	0	0	1	1	0	1	1	1	1	0	1	1	1	1	0	0	0	1	1	1	1	1	0
M02C05	0	1	0	1	1	1	1	1	1	1	0	0	0	1	1	1	1	0	1	1	1	1	0	1	1	0	0	0	1	1	0	1	0	0	1	0	0	1	1	1	0	0	0	1	1	1	1	1	0
M02C06	0	1	1	1	1	1	1	1	1	1	0	0	0	1	1	0	1	0	1	1	1	1	0	1	1	0	0	0	1	1	0	1	1	1	1	0	0	1	1	1	0	0	0	1	1	1	1	1	0
M02C07	0	1	0	1	1	1	1	1	1	1	0	0	0	1	1	1	1	0	0	1	1	1	0	1	1	0	0	0	1	1	0	1	0	1	1	0	0	1	1	1	1	0	0	1	1	1	1	1	0
M02C08	0	1	1	1	1	1	1	1	1	1	0	0	0	0	1	0	1	1	1	1	1	1	0	1	1	0	0	0	1	1	0	1	1	1	1	0	0	1	1	1	0	0	0	1	1	1	1	1	0
M02C09	0	1	0	1	1	1	1	1	1	1	0	0	0	1	1	1	1	0	1	1	1	1	0	1	1	0	0	0	1	1	0	1	0	0	1	0	0	1	1	1	0	0	0	1	1	1	1	1	0
M02C10	0	1	0	1	1	1	1	1	1	1	0	0	0	1	1	1	1	0	1	1	1	1	0	1	1	1	0	0	1	1	1	1	0	0	1	0	0	1	1	1	0	0	0	1	1	1	1	1	0
M02C11	0	0	0	1	1	1	1	1	1	1	0	0	0	1	1	1	1	0	1	1	1	1	0	1	1	0	0	0	1	1	0	1	0	1	1	0	0	1	1	1	0	0	0	1	1	1	1	1	0
M02C12	1	1	0	1	1	1	1	1	1	1	0	0	0	1	1	1	1	1	1	1	1	1	0	1	1	0	0	0	1	1	0	1	0	1	1	1	0	1	1	1	0	0	0	1	1	1	1	1	0
M02C18	0	1	1	1	1	1	1	1	1	1	0	0	0	1	1	1	1	0	1	1	1	1	1	1	1	0	0	1	1	1	0	1	1	1	1	0	0	1	1	1	0	0	0	1	1	1	1	1	0
M02C22	0	1	1	1	1	1	1	1	1	1	0	0	0	1	1	1	1	0	1	1	1	1	0	1	1	0	0	1	1	1	0	1	1	1	1	0	0	1	1	1	0	0	0	1	1	1	1	1	0
M02C24	0	1	1	1	1	1	1	1	1	1	0	0	0	1	1	1	1	0	1	1	1	1	1	1	1	0	0	1	1	1	0	1	1	1	1	0	0	1	1	1	0	0	0	1	1	1	1	1	0
M02C36	0	1	0	1	1	1	1	1	1	1	0	0	0	1	1	1	1	0	1	1	1	1	0	1	1	0	0	0	1	1	0	1	1	1	1	0	0	1	1	1	0	0	0	1	1	1	1	1	0
M02C37	0	1	0	1	1	1	1	1	1	1	0	0	0	1	1	1	1	0	1	1	1	1	0	1	1	0	0	0	1	1	0	1	1	1	1	0	0	1	1	1	0	0	0	1	1	1	1	1	0
M02C38	0	0	1	1	1	1	1	1	1	1	0	0	0	1	1	1	1	0	1	1	1	1	0	1	1	0	0	1	1	1	0	1	1	1	1	0	0	1	1	1	0	0	0	1	1	1	1	1	0
M02C48	0	0	0	1	1	1	1	1	1	1	0	0	0	1	1	1	1	0	1	1	1	1	0	1	1	0	0	0	1	1	0	1	1	1	1	0	0	1	1	1	0	0	0	1	1	1	1	1	0
M02C51	0	0	0	1	1	1	1	1	1	1	0	0	0	1	1	1	1	0	1	1	1	1	0	1	1	0	0	0	1	1	0	1	1	1	1	0	0	1	1	1	0	0	0	1	1	0	0	1	0
M02C54	1	0	1	1	1	1	1	1	1	1	0	0	0	1	1	1	1	0	1	1	1	1	0	1	1	0	0	0	1	1	0	1	1	1	1	0	0	1	1	1	0	0	0	1	1	1	1	1	0
M02C55	0	1	0	1	1	1	1	1	1	1	0	0	0	1	1	1	1	0	1	1	1	1	0	1	1	0	0	0	1	1	0	1	1	1	1	0	0	1	1	1	0	0	0	1	1	1	1	1	0
M02C57	0	1	0	1	1	1	1	1	1	1	0	0	0	1	1	1	1	0	1	1	1	1	0	1	1	0	0	0	1	1	0	1	1	1	1	0	0	1	1	1	0	0	0	1	1	1	1	1	0
M02C78	0	0	0	1	1	1	1	1	1	1	0	0	0	1	1	1	1	0	1	1	1	1	0	1	1	0	0	0	1	1	0	1	1	1	1	0	0	1	1	1	0	0	0	1	1	1	1	1	0
M02D01	0	1	0	1	1	1	1	1	1	1	0	0	0	1	1	1	1	1	1	1	1	1	0	1	1	1	0	0	1	1	0	1	0	1	1	0	0	1	1	1	0	0	0	0	1	1	1	1	0
M03A01	0	1	0	1	1	1	1	1	1	1	0	0	0	1	1	1	1	0	1	1	1	1	0	1	1	0	0	0	1	1	0	1	0	1	1	0	1	1	1	1	0	0	0	1	1	1	1	1	0
M03B01	0	1	0	1	1	1	1	1	1	1	0	0	0	1	1	1	1	0	1	1	1	1	0	1	1	0	0	0	1	1	0	1	0	1	1	0	0	1	1	1	0	0	0	1	1	1	1	1	0
M04A01	0	1	1	1	1	1	1	1	1	1	0	0	0	1	1	1	1	1	1	1	1	1	0	1	1	1	0	0	1	1	1	1	1	1	1	0	0	1	1	1	0	0	0	1	1	1	1	1	0
M04A02	0	1	1	1	1	1	1	1	1	1	0	0	0	1	1	1	1	1	1	1	1	1	0	1	1	1	0	1	1	1	1	1	0	1	1	0	0	1	1	1	0	0	0	1	1	1	1	1	0
M04A04	0	0	1	1	1	1	1	1	1	1	0	0	0	1	1	1	1	1	1	1	1	1	0	1	1	1	0	0	1	1	1	1	1	1	1	0	0	1	1	1	0	0	0	0	1	1	1	1	0
M04A05	0	0	1	1	1	1	1	1	1	1	0	0	0	1	1	1	1	1	1	1	1	0	1	1	1	1	0	0	1	1	0	1	1	0	1	0	0	1	1	1	0	0	0	1	1	1	1	1	0
M04A06	0	1	1	1	1	1	1	1	1	1	0	0	0	1	1	1	1	1	1	1	1	1	0	1	1	1	0	0	1	1	1	1	1	0	1	0	0	1	1	1	0	0	1	1	1	1	1	1	0
M04A07	0	0	1	1	1	1	1	1	1	1	0	0	0	1	1	1	1	1	1	1	1	1	0	1	1	1	0	0	1	1	1	1	1	1	1	0	0	1	1	1	0	0	0	1	1	1	1	1	0
M04B01	0	1	1	1	1	1	1	1	1	1	0	0	0	1	1	1	1	1	1	1	1	1	0	1	1	1	0	0	1	1	1	1	0	1	1	0	0	1	1	1	0	0	0	1	1	1	1	1	0
M04C01	0	1	1	1	1	1	1	1	1	1	0	0	0	1	1	1	1	1	1	1	1	1	0	1	1	1	0	0	1	1	0	1	1	1	1	0	0	1	1	1	0	0	0	1	1	0	1	1	0
M04C02	0	1	1	1	1	1	1	1	1	1	0	0	0	1	1	1	1	1	1	1	1	1	0	1	1	1	0	0	1	1	1	1	1	1	1	0	0	1	1	1	0	0	0	1	1	1	1	1	0
M04C03	0	1	1	1	1	1	1	1	1	1	0	0	0	1	1	1	1	1	1	1	1	1	0	1	1	1	0	0	1	1	1	1	1	1	1	0	0	1	1	1	0	0	0	1	1	0	1	1	0
M04D01	0	1	1	1	1	1	1	1	1	1	0	0	0	1	1	1	1	1	1	1	1	1	0	1	1	1	0	0	1	1	1	1	1	1	1	0	0	1	1	1	0	0	0	1	1	1	1	1	0
M04D02	0	1	1	1	1	1	1	1	1	1	0	0	0	1	1	1	1	1	1	1	0	1	0	1	1	1	0	0	1	1	1	1	1	1	1	0	0	1	1	1	0	0	0	1	1	0	1	1	0
M04D03	0	1	1	1	1	1	1	1	1	1	0	0	0	1	1	1	1	1	1	1	1	1	0	1	1	1	0	0	1	1	1	1	1	1	1	0	0	1	1	1	0	0	0	1	1	1	1	1	0
M04E01	0	1	1	1	1	1	1	1	1	1	0	0	0	1	1	1	1	1	1	1	1	1	0	1	1	1	0	0	1	1	1	1	1	1	1	0	0	1	1	1	0	0	0	1	1	1	1	1	0
M04E02	0	0	1	1	1	1	1	1	1	1	0	0	0	0	1	1	1	1	1	1	0	0	0	1	1	1	0	0	1	1	0	1	1	1	1	0	0	1	1	1	0	0	0	0	1	0	1	1	0
M04E03	0	0	1	1	1	1	1	1	1	1	0	0	0	1	1	1	1	1	1	1	1	1	0	1	1	1	0	0	1	1	1	1	1	1	1	0	0	1	1	1	0	0	0	1	1	0	1	1	0
M05A01	0	0	1	1	1	1	1	1	1	1	0	0	0	1	1	1	1	1	1	1	1	1	0	1	1	1	0	0	1	1	1	1	1	1	1	0	0	1	1	1	0	0	0	1	1	1	1	1	0
M05B01	0	1	1	1	1	1	1	1	1	1	0	0	0	1	1	1	1	1	1	1	1	1	1	1	1	1	0	0	1	1	1	1	0	0	1	0	0	1	1	1	0	0	0	1	1	1	1	1	0
M05B02	0	1	1	1	1	1	1	1	1	1	0	0	0	1	1	1	1	0	1	1	1	1	0	1	1	1	0	0	1	1	1	1	1	0	1	0	0	1	1	1	0	0	0	1	1	1	1	1	0
M05B03	0	0	1	1	1	1	1	1	1	1	0	0	0	1	1	1	1	1	1	1	1	0	0	1	1	1	0	1	1	1	0	1	1	1	1	0	0	1	1	1	0	0	0	1	1	1	1	1	0
M05B05	0	1	1	1	1	1	1	1	1	1	0	0	0	1	1	1	1	1	1	1	1	1	0	1	1	1	0	0	1	1	1	1	1	1	1	0	0	1	1	1	0	0	0	1	1	1	1	1	0
M05B06	0	0	1	1	1	1	1	1	1	1	0	0	0	1	1	1	1	1	1	1	1	1	0	0	1	1	0	0	1	1	1	1	1	1	1	0	0	1	1	1	0	0	0	1	1	0	1	1	0
M05B07	0	0	1	1	1	1	1	1	1	1	0	0	0	1	1	1	1	1	1	1	1	0	1	1	1	1	0	1	1	1	0	1	1	0	1	0	0	1	1	1	0	0	0	1	1	1	1	1	0
M05B08	0	0	1	1	1	1	1	1	1	1	0	0	0	1	1	1	1	1	1	1	1	1	0	1	1	1	0	1	1	1	1	1	1	1	1	0	0	1	1	1	0	0	0	1	1	1	1	1	0
M05B09	0	1	1	1	1	1	1	1	1	1	0	0	0	1	1	1	1	1	1	1	1	1	0	1	1	1	0	1	1	1	1	1	1	0	1	0	0	1	1	1	0	0	0	1	1	1	1	1	0
M05B10	0	1	1	1	1	1	1	1	1	1	0	0	0	1	1	1	1	1	1	1	1	1	0	1	1	1	0	0	1	1	1	1	1	1	1	0	0	1	1	1	0	0	0	1	1	1	1	1	0
M05B11	0	0	1	1	1	1	1	1	1	1	0	0	0	1	1	1	1	1	1	1	1	0	1	1	1	1	0	0	1	1	0	1	1	0	1	0	0	1	1	1	0	0	0	1	1	1	1	1	0
M05B12	0	0	1	1	1	1	1	1	1	1	0	0	0	1	1	1	1	1	1	1	1	1	0	1	1	1	0	0	1	1	1	1	1	1	1	0	0	1	1	1	0	0	0	0	1	1	1	1	0
M05B13	0	1	1	1	1	1	1	1	1	1	0	0	0	1	1	1	1	1	1	1	1	1	0	1	1	1	0	0	1	1	1	1	1	0	1	0	0	1	1	1	0	0	0	0	1	1	1	1	0
M05B14	0	1	1	1	1	1	1	1	1	1	0	0	0	1	1	1	1	1	1	1	1	1	0	1	1	1	0	1	1	1	1	1	1	1	1	0	0	1	1	1	0	0	0	1	1	1	1	1	0
M05C01	0	1	1	1	1	1	1	1	1	1	0	0	0	1	1	1	1	1	1	1	1	1	0	1	1	1	0	1	1	1	1	1	1	1	1	0	0	1	1	1	0	0	0	1	1	1	1	1	0
M05E01	0	1	1	1	1	1	1	1	1	1	0	0	0	1	1	1	1	1	1	1	1	1	0	1	1	1	0	1	1	1	1	1	1	1	1	0	0	1	1	1	0	0	0	1	1	1	1	1	0
M05E02	0	0	1	1	1	1	1	1	1	1	0	0	0	1	1	1	1	1	1	1	1	1	0	1	1	1	0	1	1	1	1	1	1	1	1	0	0	1	1	1	0	0	0	1	1	1	1	1	0
M06001	0	0	1	1	1	1	1	1	1	1	0	0	0	1	1	1	1	0	1	1	1	1	1	1	1	0	0	1	1	0	0	1	1	1	1	0	0	1	1	1	1	0	0	0	1	1	1	1	0
M06004	0	0	1	1	1	1	1	1	1	1	0	0	0	1	1	1	1	0	1	1	1	1	1	1	1	0	0	1	1	1	0	1	1	1	1	0	0	1	1	1	0	0	0	0	1	1	1	1	0
M06005	0	1	1	1	1	1	1	1	1	1	0	0	1	1	1	1	1	0	1	1	0	0	1	1	1	0	1	1	1	0	0	1	1	1	1	0	0	1	1	1	0	0	0	1	1	1	1	1	0
M06006	0	0	1	1	1	1	1	1	1	1	0	0	0	1	1	0	1	0	1	1	0	1	0	1	1	0	0	0	1	1	0	1	0	1	1	0	0	1	1	1	0	0	0	1	1	0	1	1	0
M06011	0	0	1	1	1	1	1	1	1	1	0	0	0	1	1	1	1	0	1	1	1	1	1	1	1	0	0	1	1	1	0	1	1	1	1	0	0	1	1	1	0	0	0	1	1	0	1	1	0
M06014	0	1	1	1	1	1	1	1	1	1	0	0	0	1	1	1	1	0	1	1	1	1	1	1	1	0	0	1	1	1	0	1	1	1	1	0	0	1	1	1	0	0	0	1	1	1	1	1	0
M06017	0	0	1	1	1	1	1	1	1	1	0	0	0	0	1	1	1	0	1	1	1	1	1	1	1	0	0	1	1	1	0	1	1	1	1	0	0	1	1	1	0	0	0	1	1	1	1	1	0
M06046	1	0	1	1	1	1	1	1	1	1	0	0	0	1	1	0	1	0	0	1	1	1	0	1	1	0	0	1	1	1	0	1	1	1	1	0	0	1	1	1	0	0	0	1	1	1	1	1	0
M06048	0	1	1	1	1	1	1	1	1	1	0	0	0	1	1	1	1	0	1	1	1	1	0	1	1	0	0	1	1	1	0	1	1	1	1	0	0	1	1	1	0	0	0	1	1	1	1	1	0
M06051	0	0	1	1	1	1	1	1	1	1	0	0	0	1	1	1	1	0	1	1	1	1	0	1	1	0	0	1	1	1	0	1	1	0	1	0	0	1	1	1	0	0	0	1	1	1	1	1	0
M06059	0	0	1	1	1	1	1	1	1	1	0	0	0	1	1	0	1	0	1	1	1	1	1	1	1	0	0	1	1	1	0	1	0	1	1	0	0	1	1	1	0	0	0	1	1	1	1	1	0
M07A01	0	1	1	1	1	1	1	1	1	1	0	0	0	1	1	1	1	0	1	1	1	1	1	1	1	0	0	1	1	1	0	1	1	1	1	0	0	1	1	1	0	0	0	1	1	1	1	1	0
M07A02	0	1	1	1	1	1	1	1	1	1	0	1	0	1	1	1	1	0	1	1	1	1	1	1	0	0	0	1	1	1	0	1	1	1	1	0	0	1	1	1	0	0	0	1	1	1	1	1	0
M07A05	0	1	1	1	1	1	1	1	1	1	0	0	0	1	1	1	1	0	1	1	1	1	1	1	1	0	0	1	1	0	0	1	1	1	1	0	0	1	1	1	0	0	0	1	1	1	1	1	0
M07A06	0	1	1	1	1	1	1	1	1	1	0	0	0	1	1	1	1	0	1	1	1	1	1	1	1	0	0	1	1	1	0	1	1	1	1	0	0	1	1	1	0	0	0	1	1	1	1	1	0
M07A07	0	1	1	1	1	1	1	1	1	1	0	0	0	0	1	1	1	0	1	1	1	1	1	1	1	0	0	1	1	1	0	1	1	1	1	0	0	1	1	1	0	0	0	1	1	1	1	1	0
M07A08	0	0	1	1	1	1	1	1	1	1	0	0	0	1	1	1	1	0	1	1	1	1	1	1	1	0	0	1	1	1	0	1	1	0	1	0	0	1	1	1	0	0	0	1	1	1	1	1	0
M07B01	0	1	1	1	1	1	1	1	1	1	0	0	0	1	1	1	1	0	1	1	1	1	1	1	1	0	0	1	1	1	0	1	0	0	1	0	0	1	1	1	0	0	0	1	1	1	1	1	0
M07E01	0	1	1	1	1	1	1	1	1	1	0	0	0	0	1	1	1	0	1	1	1	1	1	1	1	0	1	1	1	1	0	1	1	0	1	0	0	1	1	1	0	0	0	1	1	1	1	1	0
M07F01	0	1	1	1	1	1	1	1	1	1	0	0	0	0	1	1	1	0	1	1	1	1	1	1	1	0	0	1	1	1	0	1	1	1	1	0	0	1	1	1	0	0	0	1	1	1	1	1	0
M07F02	0	1	1	1	1	1	1	1	1	1	0	0	0	1	1	1	1	0	1	1	1	1	1	1	1	0	0	1	1	1	0	1	1	1	1	0	0	1	1	1	0	0	0	1	1	1	1	1	0
M07F03	0	0	1	1	1	1	1	1	1	1	0	0	0	1	1	1	1	0	1	1	1	1	1	1	1	0	0	1	1	1	0	1	1	1	1	0	0	0	1	1	0	0	0	1	1	1	1	1	0
M07F04	0	1	1	1	1	1	1	1	1	1	0	0	0	1	1	1	1	0	1	1	1	1	1	1	1	0	0	1	1	1	0	1	1	1	1	0	0	1	1	1	0	0	0	1	1	1	1	1	0
M07F05	0	1	1	1	1	1	1	1	1	1	0	0	0	1	1	1	1	0	1	1	1	1	1	1	1	0	0	1	1	1	0	1	1	1	1	0	0	1	1	1	0	0	0	1	1	1	1	1	0
M07F06	0	1	1	1	1	1	1	1	1	1	0	0	0	1	1	1	1	0	1	1	1	1	1	1	1	0	0	1	1	1	0	1	1	1	1	0	1	1	1	1	0	0	0	1	1	1	1	1	0
M07G01	0	1	1	1	1	1	1	1	1	1	0	0	0	1	1	1	1	0	1	1	1	1	1	1	1	0	0	1	1	1	0	1	0	1	1	0	0	1	1	1	0	0	0	1	1	1	1	1	0
[truncated: 3 more columns]

## Sheet: Genetics
	GCTA-429	GCTA-424	GCTA-420	GCTA-376	GCTA-296	GCTA-262	GCAG-317	GCAG-309	GCAG-278	GCAG-263	GCAG-252	GCAA-425	GCAA-422	GCAA-406	GCAA-370	GCAA-322	GCAA-231	D283-130	D378-264	D94-142	D42-137	D42-193	D42-245	D13-224
E01005	1	1	1	1	1	0	1	0	1	1	1	0	0	1	1	1	1	0	1	0	0	0	0	0
E01012	1	1	1	1	1	0	1	0	1	1	1	0	0	1	1	1	1	0	1	0	0	0	0	0
E01013	1	1	1	1	1	0	1	0	1	1	1	0	0	1	1	1	1	0	1	0	0	0	0	0
E01014	1	1	1	1	1	0	1	0	1	1	1	0	0	1	1	1	1	0	1	0	0	0	0	0
E01015	1	1	1	1	1	0	1	0	1	1	1	0	0	1	1	1	1	0	1	0	0	0	0	0
E01023	1	1	1	1	1	0	1	0	1	1	1	0	0	1	1	1	1	0	1	0	0	0	0	0
E02A01	1	1	1	1	1	0	1	0	1	1	1	0	0	1	1	1	1	0	1	0	0	0	0	0
E02A02	1	1	1	1	1	0	1	0	1	1	1	0	0	1	1	1	1	0	1	0	0	0	0	0
E02A03	1	1	1	1	1	0	1	0	1	1	1	0	0	1	1	1	1	0	1	0	0	0	0	0
E02A04	1	1	1	1	1	0	1	0	1	1	1	0	0	1	1	1	1	0	1	0	0	0	0	0
E03A02	1	1	1	1	1	0	1	0	1	1	1	0	0	1	1	1	1	0	1	1	0	0	0	0
E03A03	1	1	1	1	1	0	1	0	1	1	1	0	0	1	1	1	1	0	1	1	0	0	0	0
E03A04	1	1	1	1	1	0	1	0	1	1	1	0	0	1	1	1	1	0	1	1	0	0	0	0
E03A05	1	1	1	1	1	0	1	0	1	0	1	0	0	1	1	1	1	0	1	1	0	0	0	0
E03A06	1	1	1	1	1	0	1	0	1	1	1	0	0	1	1	1	1	0	1	1	0	0	0	0
E03A07	1	1	1	1	1	0	1	0	1	1	1	0	0	1	1	1	1	0	1	0	0	0	0	0
E03A08	1	1	1	1	1	0	1	0	1	1	1	0	0	1	0	1	1	1	1	0	0	0	1	0
E03B01	1	1	1	1	1	0	1	0	1	1	1	0	0	1	1	1	1	0	1	1	0	0	0	0
E03B02	1	1	1	1	1	0	1	0	1	0	1	0	0	1	1	1	1	0	1	1	0	0	0	0
E03B03	1	1	1	1	1	0	1	0	1	1	0	0	0	1	1	1	1	0	1	0	0	0	0	0
E03B04	1	1	1	1	1	0	1	0	1	1	1	0	0	1	1	1	1	0	1	1	0	0	0	0
M01B01	1	1	1	1	1	0	0	1	1	1	0	1	1	1	0	1	1	0	0	1	0	0	1	0
M01B04	0	1	1	1	1	0	0	0	0	0	1	0	0	1	0	1	1	0	0	0	0	1	0	0
M01B05	1	1	1	1	1	0	0	0	1	0	1	0	0	1	0	1	1	0	0	0	0	1	0	0
M01B06	0	1	0	1	0	1	0	0	1	0	1	0	0	1	0	1	1	0	0	0	0	1	0	0
M01B07	1	1	1	1	1	0	0	0	1	1	1	1	1	1	0	1	1	0	0	0	0	0	0	0
M01B08	1	1	1	1	1	0	0	1	1	1	0	1	1	1	0	1	1	0	0	1	0	0	1	0
M01B09	1	1	1	1	1	0	0	1	1	1	1	1	1	1	0	1	1	0	0	1	0	0	1	0
M01B10	1	1	1	0	1	0	0	1	0	0	1	1	1	1	0	1	0	0	0	1	0	0	0	0
M01B14	1	1	1	1	1	0	0	1	1	1	1	1	1	1	0	1	1	0	0	1	0	0	1	0
M01B15	0	1	1	0	1	0	0	1	1	0	1	1	1	1	0	1	1	0	0	0	0	0	0	0
M01B16	1	1	1	1	1	0	0	0	1	0	1	0	0	1	0	1	1	0	0	0	0	1	0	0
M01B20	1	1	1	1	1	0	0	0	1	0	1	0	0	1	0	1	1	0	0	1	0	1	1	0
M01B21	1	1	0	1	1	0	0	0	1	0	1	0	0	1	0	1	1	0	0	0	0	1	0	0
M01B22	1	1	1	1	1	0	0	1	1	1	1	1	1	1	0	1	1	0	0	1	0	0	1	0
M01B23	1	1	1	1	1	0	0	1	1	1	1	1	1	1	0	1	1	0	0	1	0	0	1	0
M01B24	1	1	1	1	1	0	0	0	1	1	1	1	1	1	0	1	1	0	0	0	0	0	0	0
M01B26	1	1	1	1	1	0	0	1	1	1	1	1	1	1	1	1	1	0	0	0	0	0	1	0
M02A01	0	1	1	1	1	1	0	0	1	0	1	0	0	1	0	1	1	0	0	0	0	1	1	0
M02A02	1	1	1	1	1	0	0	0	1	0	1	0	0	1	0	1	1	0	0	1	0	1	1	0
M02B02	1	1	1	1	1	0	0	0	1	0	1	0	0	1	0	1	1	0	0	0	0	1	0	0
M02C01	1	1	1	1	1	0	0	0	1	0	1	0	0	1	0	1	1	0	0	1	0	1	1	0
M02C02	1	1	1	1	1	0	0	0	1	0	1	0	0	1	0	1	1	0	0	1	0	1	0	0
M02C05	1	1	1	1	1	0	0	0	1	0	1	0	0	1	0	1	1	0	0	1	0	1	1	0
M02C06	1	1	1	1	1	0	0	1	1	1	1	1	1	1	0	1	1	0	0	1	0	0	1	0
M02C07	1	1	1	1	1	0	0	0	1	0	1	0	0	1	0	1	1	0	0	1	0	1	0	0
M02C08	1	1	1	1	1	0	0	0	1	0	1	0	0	1	0	1	1	0	0	1	0	1	1	0
M02C09	1	1	1	1	1	0	0	0	1	0	1	0	0	1	0	1	1	0	0	1	0	1	1	0
M02C10	1	1	1	1	1	0	1	0	1	0	1	0	0	1	0	1	1	0	0	1	0	1	0	0
M02C11	1	1	1	1	1	0	0	0	1	0	1	0	0	1	0	1	1	0	0	0	0	1	0	0
M02C12	1	1	1	1	1	0	0	0	1	0	1	0	0	1	0	1	1	0	0	1	0	1	0	0
M02C18	0	1	1	1	1	0	0	0	1	1	1	0	0	1	0	1	1	0	0	0	1	0	0	0
M02C22	0	1	1	1	1	0	0	0	1	1	1	0	0	1	0	1	1	0	0	0	1	0	0	0
M02C24	0	1	1	1	1	0	0	0	1	1	1	0	0	1	0	1	1	0	0	0	1	0	0	0
M02C36	1	1	1	1	1	0	0	0	1	0	1	0	0	1	0	1	1	0	0	0	0	1	0	0
M02C37	1	1	1	1	1	0	0	0	1	0	1	0	0	1	0	1	1	0	0	0	0	1	0	0
M02C38	0	1	1	1	1	0	0	0	1	1	1	0	0	1	0	1	1	0	0	0	1	0	0	0
M02C48	0	1	0	1	1	0	0	0	1	0	1	0	0	1	0	1	1	0	0	1	0	1	1	0
M02C51	0	1	1	1	1	0	0	0	0	0	1	0	0	1	0	1	1	0	0	1	0	1	1	0
M02C54	1	1	1	1	1	0	0	0	1	0	0	1	1	1	0	1	1	0	0	1	0	0	1	0
M02C55	0	1	1	1	1	0	0	0	1	0	0	0	0	1	0	1	1	0	0	0	0	1	0	0
M02C57	1	1	1	1	1	0	0	0	1	0	1	0	0	0	0	1	1	0	0	0	0	1	0	0
M02C78	1	1	1	1	1	0	0	0	1	0	1	0	0	1	0	1	1	0	0	0	0	1	0	0
M02D01	1	1	1	1	1	0	0	0	1	0	1	0	0	1	0	1	1	0	0	1	0	1	1	0
M03A01	0	1	0	1	1	1	0	0	1	0	1	0	0	1	0	1	1	0	0	1	0	1	0	0
M03B01	0	1	1	1	1	0	0	0	1	0	1	0	0	1	0	1	1	0	0	1	0	1	1	0
M04A01	0	0	1	1	1	1	0	0	1	1	1	1	1	1	0	1	1	1	0	0	0	0	1	1
M04A02	0	0	1	1	1	1	0	0	1	1	1	1	1	1	0	1	1	1	0	0	0	0	1	1
M04A04	0	1	1	1	1	1	0	0	1	1	1	1	1	1	0	0	1	1	0	0	0	0	1	1
M04A05	0	1	1	1	1	0	0	0	1	1	1	1	1	1	0	1	1	0	0	1	0	0	1	1
M04A06	0	0	1	1	1	1	0	0	1	0	1	1	1	1	0	0	1	1	0	1	0	0	1	1
M04A07	0	0	1	1	1	1	0	0	1	1	1	1	1	1	0	1	1	1	0	0	0	0	1	1
M04B01	0	1	0	1	1	1	0	0	1	1	1	1	1	1	0	1	1	1	0	0	0	0	1	1
M04C01	0	1	1	1	1	1	0	0	1	1	1	1	1	1	0	1	1	1	0	1	0	0	1	1
M04C02	0	1	1	1	1	1	0	0	1	1	1	1	1	1	0	1	1	1	0	0	0	0	1	1
M04C03	0	1	1	1	1	1	0	0	1	1	1	1	1	1	0	1	1	1	0	0	0	0	1	1
M04D01	0	1	1	1	1	1	0	0	1	1	1	1	1	1	0	1	1	1	0	0	0	0	1	1
M04D02	0	0	1	1	1	1	0	0	1	0	1	1	1	1	0	0	1	1	0	1	0	0	1	1
M04D03	0	0	1	1	1	1	0	0	1	1	1	1	1	1	0	1	1	1	0	0	0	0	1	1
M04E01	0	1	1	1	1	1	0	0	1	1	1	1	1	1	0	1	1	1	0	0	0	0	1	1
M04E02	0	1	1	1	1	1	0	0	1	1	1	1	1	1	0	1	1	1	0	1	0	0	1	1
M04E03	0	0	1	1	1	1	0	0	1	1	1	1	1	1	0	1	1	1	0	0	0	0	1	1
M05A01	0	1	1	1	1	1	0	0	1	1	1	1	1	1	0	1	1	1	0	0	0	0	0	1
M05B01	0	1	1	1	1	0	0	0	1	1	1	1	1	1	0	1	1	0	0	1	0	0	1	1
M05B02	0	1	1	1	1	1	0	0	1	1	1	1	1	1	0	1	1	1	0	0	0	0	0	1
M05B03	0	1	1	1	1	0	0	0	1	1	1	1	1	1	0	1	1	0	0	1	0	0	1	1
M05B05	0	1	1	1	1	1	0	0	1	1	1	1	1	1	0	1	1	1	0	0	0	0	1	1
M05B06	0	1	1	1	1	1	0	0	1	1	1	1	1	1	0	1	1	1	0	0	0	0	1	1
M05B07	0	1	1	1	1	0	0	0	1	1	1	1	1	1	0	1	1	0	0	1	0	0	1	1
M05B08	0	1	1	1	1	1	0	0	1	1	1	1	1	1	0	1	1	1	0	0	0	0	0	1
M05B09	0	1	1	1	1	1	0	0	1	1	1	1	1	1	0	1	1	1	0	0	0	0	0	1
M05B10	0	1	1	1	1	1	0	0	1	1	1	1	1	1	0	1	1	1	0	0	0	0	1	1
M05B11	0	1	1	1	1	0	0	0	1	1	1	1	1	1	0	1	1	0	0	1	0	0	1	1
M05B12	0	1	1	1	1	1	0	0	1	1	1	1	1	1	0	1	1	1	0	0	0	0	0	1
M05B13	0	0	1	1	1	1	0	0	1	0	1	1	1	1	0	1	1	1	0	1	0	0	1	1
M05B14	0	1	1	1	1	1	0	0	1	1	1	1	1	1	0	1	1	1	0	0	0	0	0	1
M05C01	0	1	1	1	1	1	0	0	1	1	1	1	1	1	0	1	1	1	0	0	0	0	0	1
M05E01	0	1	1	1	1	1	0	0	1	1	1	1	1	1	0	1	1	1	0	0	0	0	1	1
M05E02	0	1	1	1	1	1	0	0	1	1	1	1	1	1	0	1	1	1	0	0	0	0	1	1
M06001	0	1	1	1	1	0	0	0	1	1	1	0	0	1	0	1	1	0	0	0	1	0	0	0
M06004	0	1	1	1	1	0	0	0	1	1	1	0	0	1	0	1	1	0	0	1	1	0	1	0
M06005	0	1	1	1	1	0	0	0	1	1	1	0	0	1	0	1	1	0	0	0	1	0	0	0
M06006	0	1	1	1	1	0	0	0	1	1	1	0	0	1	0	1	1	0	0	0	1	0	0	0
M06011	0	1	1	1	1	0	0	0	1	1	1	0	0	1	0	1	1	0	0	0	1	0	0	0
M06014	0	1	1	1	1	0	0	0	1	1	1	0	0	1	0	1	1	0	0	0	1	0	0	0
M06017	0	1	1	1	1	0	0	0	1	1	1	0	0	1	0	1	1	0	0	0	1	0	0	0
M06046	0	1	1	1	1	0	0	0	1	1	1	0	0	1	0	1	1	0	0	0	1	0	0	0
M06048	0	1	1	1	1	0	0	0	1	1	1	0	0	1	0	1	1	0	0	0	1	0	0	0
M06051	0	1	1	1	1	0	0	0	1	1	1	0	0	1	0	1	1	0	0	0	1	0	0	0
M06059	0	1	1	1	1	0	0	0	1	1	1	0	0	1	0	1	1	0	0	0	1	0	0	0
M07A01	0	1	1	1	1	0	0	0	1	1	1	0	0	1	0	1	1	0	0	0	1	0	0	0
M07A02	0	1	1	1	1	0	0	0	1	1	1	0	0	1	0	1	1	0	0	0	1	0	0	0
M07A05	0	1	1	1	1	0	0	0	1	1	1	0	0	1	0	1	1	0	0	0	1	0	0	0
M07A06	0	1	1	1	1	0	0	0	1	1	1	0	0	1	0	1	1	0	0	0	1	0	0	0
M07A07	0	1	1	1	1	0	0	0	1	1	1	0	0	1	0	1	1	0	0	0	1	0	0	0
M07A08	0	1	1	1	1	0	0	0	1	1	1	0	0	1	0	1	1	0	0	0	1	0	0	0
M07B01	0	1	1	1	1	0	0	0	1	1	1	0	0	1	0	1	1	0	0	0	1	0	0	0
M07E01	0	1	1	1	1	0	0	0	1	1	1	0	0	1	0	1	1	0	0	0	1	0	0	0
M07F01	0	1	1	1	1	0	0	0	1	1	1	0	0	1	0	1	1	0	0	0	1	0	0	0
M07F02	0	1	1	1	1	0	0	0	1	1	1	0	0	1	0	1	1	0	0	0	1	0	0	0
M07F03	0	1	1	1	1	0	0	0	1	1	1	0	0	1	0	1	1	0	0	0	1	0	0	0
M07F04	0	1	1	1	1	0	0	0	1	1	1	0	0	1	0	1	1	0	0	0	1	0	0	0
M07F05	0	1	1	1	1	0	0	0	1	1	1	0	0	1	0	1	1	0	0	0	1	0	0	0
M07F06	0	1	1	1	1	0	0	0	1	1	1	0	0	1	0	1	1	0	0	0	1	0	0	0
M07G01	0	1	1	1	1	0	0	0	1	1	1	0	0	1	0	1	1	0	0	0	1	0	0	0

## Sheet: Site
	M06	E01	LSF	M03	M07	M04	M05	M02	M01	E03	E02
E01005	0	1	0	0	0	0	0	0	0	0	0
E01012	0	1	0	0	0	0	0	0	0	0	0
E01013	0	1	0	0	0	0	0	0	0	0	0
E01014	0	1	0	0	0	0	0	0	0	0	0
E01015	0	1	0	0	0	0	0	0	0	0	0
E01023	0	1	0	0	0	0	0	0	0	0	0
E02A01	0	0	0	0	0	0	0	0	0	0	1
E02A02	0	0	0	0	0	0	0	0	0	0	1
E02A03	0	0	0	0	0	0	0	0	0	0	1
E02A04	0	0	0	0	0	0	0	0	0	0	1
E03A02	0	0	0	0	0	0	0	0	0	1	0
E03A03	0	0	0	0	0	0	0	0	0	1	0
E03A04	0	0	0	0	0	0	0	0	0	1	0
E03A05	0	0	0	0	0	0	0	0	0	1	0
E03A06	0	0	0	0	0	0	0	0	0	1	0
E03A07	0	0	0	0	0	0	0	0	0	1	0
E03A08	0	0	0	0	0	0	0	0	0	1	0
E03B01	0	0	0	0	0	0	0	0	0	1	0
E03B02	0	0	0	0	0	0	0	0	0	1	0
E03B03	0	0	0	0	0	0	0	0	0	1	0
E03B04	0	0	0	0	0	0	0	0	0	1	0
M01B01	0	0	0	0	0	0	0	0	1	0	0
M01B04	0	0	0	0	0	0	0	0	1	0	0
M01B05	0	0	0	0	0	0	0	0	1	0	0
M01B06	0	0	0	0	0	0	0	0	1	0	0
M01B07	0	0	0	0	0	0	0	0	1	0	0
M01B08	0	0	0	0	0	0	0	0	1	0	0
M01B09	0	0	0	0	0	0	0	0	1	0	0
M01B10	0	0	0	0	0	0	0	0	1	0	0
M01B14	0	0	0	0	0	0	0	0	1	0	0
M01B15	0	0	0	0	0	0	0	0	1	0	0
M01B16	0	0	0	0	0	0	0	0	1	0	0
M01B20	0	0	0	0	0	0	0	0	1	0	0
M01B21	0	0	0	0	0	0	0	0	1	0	0
M01B22	0	0	0	0	0	0	0	0	1	0	0
M01B23	0	0	0	0	0	0	0	0	1	0	0
M01B24	0	0	0	0	0	0	0	0	1	0	0
M01B26	0	0	0	0	0	0	0	0	1	0	0
M02A01	0	0	0	0	0	0	0	1	0	0	0
M02A02	0	0	0	0	0	0	0	1	0	0	0
M02B02	0	0	0	0	0	0	0	1	0	0	0
M02C01	0	0	0	0	0	0	0	1	0	0	0
M02C02	0	0	0	0	0	0	0	1	0	0	0
M02C05	0	0	0	0	0	0	0	1	0	0	0
M02C06	0	0	0	0	0	0	0	1	0	0	0
M02C07	0	0	0	0	0	0	0	1	0	0	0
M02C08	0	0	0	0	0	0	0	1	0	0	0
M02C09	0	0	0	0	0	0	0	1	0	0	0
M02C10	0	0	0	0	0	0	0	1	0	0	0
M02C11	0	0	0	0	0	0	0	1	0	0	0
M02C12	0	0	0	0	0	0	0	1	0	0	0
M02C18	0	0	0	0	0	0	0	1	0	0	0
M02C22	0	0	0	0	0	0	0	1	0	0	0
M02C24	0	0	0	0	0	0	0	1	0	0	0
M02C36	0	0	0	0	0	0	0	1	0	0	0
M02C37	0	0	0	0	0	0	0	1	0	0	0
M02C38	0	0	0	0	0	0	0	1	0	0	0
M02C48	0	0	0	0	0	0	0	1	0	0	0
M02C51	0	0	0	0	0	0	0	1	0	0	0
M02C54	0	0	0	0	0	0	0	1	0	0	0
M02C55	0	0	0	0	0	0	0	1	0	0	0
M02C57	0	0	0	0	0	0	0	1	0	0	0
M02C78	0	0	0	0	0	0	0	1	0	0	0
M02D01	0	0	0	0	0	0	0	1	0	0	0
M03A01	0	0	0	1	0	0	0	0	0	0	0
M03B01	0	0	0	1	0	0	0	0	0	0	0
M04A01	0	0	0	0	0	1	0	0	0	0	0
M04A03	0	0	0	0	0	1	0	0	0	0	0
M04A04	0	0	0	0	0	1	0	0	0	0	0
M04A05	0	0	0	0	0	1	0	0	0	0	0
M04A06	0	0	0	0	0	1	0	0	0	0	0
M04A07	0	0	0	0	0	1	0	0	0	0	0
M04B01	0	0	0	0	0	1	0	0	0	0	0
M04C01	0	0	0	0	0	1	0	0	0	0	0
M04C02	0	0	0	0	0	1	0	0	0	0	0
M04C03	0	0	0	0	0	1	0	0	0	0	0
M04D01	0	0	0	0	0	1	0	0	0	0	0
M04D02	0	0	0	0	0	1	0	0	0	0	0
M04D03	0	0	0	0	0	1	0	0	0	0	0
M04E01	0	0	0	0	0	1	0	0	0	0	0
M04E02	0	0	0	0	0	1	0	0	0	0	0
M04E03	0	0	0	0	0	1	0	0	0	0	0
M05A01	0	0	0	0	0	0	1	0	0	0	0
M05B01	0	0	0	0	0	0	1	0	0	0	0
M05B02	0	0	0	0	0	0	1	0	0	0	0
M05B03	0	0	0	0	0	0	1	0	0	0	0
M05B05	0	0	0	0	0	0	1	0	0	0	0
M05B06	0	0	0	0	0	0	1	0	0	0	0
M05B07	0	0	0	0	0	0	1	0	0	0	0
M05B08	0	0	0	0	0	0	1	0	0	0	0
M05B09	0	0	0	0	0	0	1	0	0	0	0
M05B10	0	0	0	0	0	0	1	0	0	0	0
M05B11	0	0	0	0	0	0	1	0	0	0	0
M05B12	0	0	0	0	0	0	1	0	0	0	0
M05B13	0	0	0	0	0	0	1	0	0	0	0
M05B14	0	0	0	0	0	0	1	0	0	0	0
M05C01	0	0	0	0	0	0	1	0	0	0	0
M05E01	0	0	0	0	0	0	1	0	0	0	0
M05E02	0	0	0	0	0	0	1	0	0	0	0
M06001	1	0	0	0	0	0	0	0	0	0	0
M06004	1	0	0	0	0	0	0	0	0	0	0
M06005	1	0	0	0	0	0	0	0	0	0	0
M06006	1	0	0	0	0	0	0	0	0	0	0
M06011	1	0	0	0	0	0	0	0	0	0	0
M06014	1	0	0	0	0	0	0	0	0	0	0
M06017	1	0	0	0	0	0	0	0	0	0	0
M06046	1	0	0	0	0	0	0	0	0	0	0
M06048	1	0	0	0	0	0	0	0	0	0	0
M06051	1	0	0	0	0	0	0	0	0	0	0
M06059	1	0	0	0	0	0	0	0	0	0	0
M07A01	0	0	0	0	1	0	0	0	0	0	0
M07A02	0	0	0	0	1	0	0	0	0	0	0
M07A05	0	0	0	0	1	0	0	0	0	0	0
M07A06	0	0	0	0	1	0	0	0	0	0	0
M07A07	0	0	0	0	1	0	0	0	0	0	0
M07A08	0	0	0	0	1	0	0	0	0	0	0
M07B01	0	0	0	0	1	0	0	0	0	0	0
M07E01	0	0	0	0	1	0	0	0	0	0	0
M07F01	0	0	0	0	1	0	0	0	0	0	0
M07F02	0	0	0	0	1	0	0	0	0	0	0
M07F03	0	0	0	0	1	0	0	0	0	0	0
M07F04	0	0	0	0	1	0	0	0	0	0	0
M07F05	0	0	0	0	1	0	0	0	0	0	0
M07F06	0	0	0	0	1	0	0	0	0	0	0
M07G01	0	0	0	0	1	0	0	0	0	0	0

## Sheet: Ploidy level
	2n	3n	4n
E01005	1	0	0
E01012	1	0	0
E01013	1	0	0
E01014	1	0	0
E01015	1	0	0
E01023	1	0	0
E02A01	1	0	0
E02A02	1	0	0
E02A03	1	0	0
E02A04	1	0	0
E03A02	0	1	0
E03A03	0	1	0
E03A04	0	1	0
E03A05	0	1	0
E03A06	0	1	0
E03A07	0	1	0
E03A08	0	1	0
E03B01	0	1	0
E03B02	0	1	0
E03B03	0	1	0
E03B04	0	1	0
M01B01	0	1	0
M01B04	0	1	0
M01B05	1	0	0
M01B06	0	1	0
M01B07	1	0	0
M01B08	0	1	0
M01B09	0	1	0
M01B10	0	1	0
M01B14	0	1	0
M01B15	1	0	0
M01B16	1	0	0
M01B20	0	0	1
M01B21	0	1	0
M01B22	0	1	0
M01B23	0	1	0
M01B24	1	0	0
M01B26	0	1	0
M02A01	0	1	0
M02A02	0	1	0
M02B02	0	1	0
M02C01	0	1	0
M02C02	0	1	0
M02C05	0	1	0
M02C06	0	1	0
M02C07	0	1	0
M02C08	0	1	0
M02C09	0	1	0
M02C10	0	1	0
M02C11	0	1	0
M02C12	0	1	0
M02C18	0	1	0
M02C22	0	1	0
M02C24	0	1	0
M02C36	1	0	0
M02C37	1	0	0
M02C38	0	1	0
M02C48	0	0	1
M02C51	0	0	1
M02C54	0	0	1
M02C55	1	0	0
M02C57	1	0	0
M02C78	1	0	0
M02D01	0	1	0
M03A01	0	1	0
M03B01	0	1	0
M04A01	0	1	0
M04A02	0	1	0
M04A04	0	1	0
M04A05	0	1	0
M04A06	0	1	0
M04A07	0	1	0
M04B01	0	1	0
M04C01	0	1	0
M04C02	0	1	0
M04C03	0	1	0
M04D01	0	1	0
M04D02	0	1	0
M04D03	0	1	0
M04E01	0	1	0
M04E02	0	0	1
M04E03	0	1	0
M05A01	0	1	0
M05B01	0	1	0
M05B02	0	1	0
M05B03	0	1	0
M05B05	0	1	0
M05B06	0	1	0
M05B07	0	1	0
M05B08	0	1	0
M05B09	0	1	0
M05B10	0	1	0
M05B11	0	1	0
M05B12	0	1	0
M05B13	0	0	1
M05B14	0	1	0
M05C01	0	1	0
M05E01	0	1	0
M05E02	0	1	0
M06001	0	1	0
M06004	0	0	1
M06005	0	1	0
M06006	0	1	0
M06011	0	1	0
M06014	0	1	0
M06017	0	1	0
M06046	0	1	0
M06048	0	1	0
M06051	0	1	0
M06059	0	1	0
M07A01	0	1	0
M07A02	0	1	0
M07A05	0	1	0
M07A06	0	1	0
M07A07	0	1	0
M07A08	0	1	0
M07B01	0	1	0
M07E01	0	1	0
M07F01	0	1	0
M07F02	0	1	0
M07F03	0	1	0
M07F04	0	1	0
M07F05	0	1	0
M07F06	0	1	0
M07G01	0	1	0

## Sheet: Lineage
	A	B	C	D	E
E01005	0	0	0	1	0
E01012	0	0	0	1	0
E01013	0	0	0	1	0
E01014	0	0	0	1	0
E01015	0	0	0	1	0
E01023	0	0	0	1	0
E02A01	0	0	0	1	0
E02A02	0	0	0	1	0
E02A03	0	0	0	1	0
E02A04	0	0	0	1	0
E03A02	0	0	0	1	0
E03A03	0	0	0	1	0
E03A04	0	0	0	1	0
E03A05	0	0	0	1	0
E03A06	0	0	0	1	0
E03A07	0	0	0	1	0
E03A08	0	0	0	1	0
E03B01	0	0	0	1	0
E03B02	0	0	0	1	0
E03B03	0	0	0	1	0
E03B04	0	0	0	1	0
M01B01	0	1	0	0	0
M01B04	0	0	0	0	1
M01B05	0	0	0	0	1
M01B06	0	0	0	0	1
M01B07	0	1	0	0	0
M01B08	0	1	0	0	0
M01B09	0	1	0	0	0
M01B10	0	1	0	0	0
M01B14	0	1	0	0	0
M01B15	0	1	0	0	0
M01B16	0	0	0	0	1
M01B20	0	0	0	0	1
M01B21	0	0	0	0	1
M01B22	0	1	0	0	0
M01B23	0	1	0	0	0
M01B24	0	1	0	0	0
M01B26	0	1	0	0	0
M02A01	0	0	0	0	1
M02A02	0	0	0	0	1
M02B02	0	0	0	0	1
M02C01	0	0	0	0	1
M02C02	0	0	0	0	1
M02C05	0	0	0	0	1
M02C06	0	1	0	0	0
M02C07	0	0	0	0	1
M02C08	0	0	0	0	1
M02C09	0	0	0	0	1
M02C10	0	0	0	0	1
M02C11	0	0	0	0	1
M02C12	0	0	0	0	1
M02C18	1	0	0	0	0
M02C22	1	0	0	0	0
M02C24	1	0	0	0	0
M02C36	0	0	0	0	1
M02C37	0	0	0	0	1
M02C38	1	0	0	0	0
M02C48	0	0	0	0	1
M02C51	0	0	0	0	1
M02C54	0	1	0	0	0
M02C55	0	0	0	0	1
M02C57	0	0	0	0	1
M02C78	0	0	0	0	1
M02D01	0	0	0	0	1
M03A01	0	0	0	0	1
M03B01	0	0	0	0	1
M04A01	0	0	1	0	0
M04A02	0	0	1	0	0
M04A04	0	0	1	0	0
M04A05	0	0	1	0	0
M04A06	0	0	1	0	0
M04A07	0	0	1	0	0
M04B01	0	0	1	0	0
M04C01	0	0	1	0	0
M04C02	0	0	1	0	0
M04C03	0	0	1	0	0
M04D01	0	0	1	0	0
M04D02	0	0	1	0	0
M04D03	0	0	1	0	0
M04E01	0	0	1	0	0
M04E02	0	0	1	0	0
M04E03	0	0	1	0	0
M05A01	0	0	1	0	0
M05B01	0	0	1	0	0
M05B02	0	0	1	0	0
M05B03	0	0	1	0	0
M05B05	0	0	1	0	0
M05B06	0	0	1	0	0
M05B07	0	0	1	0	0
M05B08	0	0	1	0	0
M05B09	0	0	1	0	0
M05B10	0	0	1	0	0
M05B11	0	0	1	0	0
M05B12	0	0	1	0	0
M05B13	0	0	1	0	0
M05B14	0	0	1	0	0
M05C01	0	0	1	0	0
M05E01	0	0	1	0	0
M05E02	0	0	1	0	0
M06001	1	0	0	0	0
M06004	1	0	0	0	0
M06005	1	0	0	0	0
M06006	1	0	0	0	0
M06011	1	0	0	0	0
M06014	1	0	0	0	0
M06017	1	0	0	0	0
M06046	1	0	0	0	0
M06048	1	0	0	0	0
M06051	1	0	0	0	0
M06059	1	0	0	0	0
M07A01	1	0	0	0	0
M07A02	1	0	0	0	0
M07A05	1	0	0	0	0
M07A06	1	0	0	0	0
M07A07	1	0	0	0	0
M07A08	1	0	0	0	0
M07B01	1	0	0	0	0
M07E01	1	0	0	0	0
M07F01	1	0	0	0	0
M07F02	1	0	0	0	0
M07F03	1	0	0	0	0
M07F04	1	0	0	0	0
M07F05	1	0	0	0	0
M07F06	1	0	0	0	0
M07G01	1	0	0	0	0

## Sheet: Site charact. - Forest maps
Site	Wetland_deciduous	Tolerant_deciduous	Undetermined_deciduous	Sugar_maple	Red_oak	Red_Maple	Hemlock_of_Canada	Black_spruce	Sun_exposition	Soil_acidity	Drainage	Soil_humidity	Density_indice	High_indice	Age_class	Incline_indice
M01	1.5	0	0	0	0	0	0	0	3	5	1	2.5	90	14.5	60	1.5
M02	0	1	0	0.5	0	0	0	0	2	4	1.5	2	90	19.5	60	1.5
M03	1	0	0.5	0	0	0	0	0	3	5	1	2.5	50	19.5	50	1.5
M04	0	0.5	0	1	0	0	0	0	2	4	2	2	90	25	100	6
M05	0	0.5	0	1	0	0	0	0	2	4	2	2	90	19.5	60	1.5
M06	0	0	0	1	0.5	0	0	0	2	4	2	2	70	25	100	12
M07	0.5	1	0	0	0	0	0	0	2	4	1.5	2	90	25	60	1.5
E01	0	0.5	0	1	0	0	0	0	2	4	2	2	70	19.5	100	35.5
E02	0	0.5	0	0	0	1	0.5	0	2	4	1	3	90	19.5	100	6
E03	0	0.5	0	0	0	0	0	1	2	5	2	2.5	90	19.5	60	6
	Details
	Data from the Forest maps of the Ministry of Forests, Wildlife and Parks of Québec
	https://mffp.gouv.qc.ca/forets/inventaire/fiches/cartes-forestieres-ecoforestieres.jsp
	Columns B-I (Trees essence)
	1 for the dominant essence
	0.5 for the second dominant essence
	Columns J-M (Sun exposition, Soil acidity, Drainage, Soil humidity)
	Inferred according to semi-quantitative data of the Sylvicole Guide of Québec
	http://www2.publicationsduquebec.gouv.qc.ca/essences/index.php
		Sun exposition	Soil acidity	Drainage	Soil humidity
		1: Mid-shadow or full sun	1: Alkaline	1: Poor	1: Low
		2: Full sun or mid-shadow	2: Alkaline-Neutral	2: Good	2: Medium
		3: Full sun	3: Neutral		3: Medium-High
			4: Acid-Neutral		4: High
			5: Neutral
	Red_Maple	2	4	1	3
	Sugar_maple	2	4	2	2
	Red_oak	3	5	2	2
	Hemlock_of_Canada	1	4	2	3
	Wetland_deciduous	3	5	1	2.5
	Black_spruce	2	5	2	3
	Tolerant_deciduous	2	4	1.5	2
	Undetermined_deciduous	2	4	1.5	3
	Columns N-Q (Density indice, High indice, Age class, Incline indice)
	Semi-quantitative data (Ordered qualifiers or class range)
	Ordered qualifiers: Ranked from 1
	Class range: converted to the median of the class
	Density indice	High indice	Age class	Incline indice
	32.5: 25-40%	1: 2m or less	60: less than 80 years	1.5: 0-3% (Nul)
	50: 41-60%	3: 2-4m	100: more than 80 years	6: 4-8% (Low)
	70: 61-80%	5.5: 4-7m		12: 9-15% (Mild)
	90: 81-100%	9.5: 7-12m		23: 16-30% (Medium)
		14.5: 12-17m		35.5: 31-40% (Strong)
		19.5: 17-22m		60: 40%+ (Steep)
		25: 22m or more

## Sheet: Site charact. - IRDA
Site	Tilt_profile	Drainage	Granulometry	Clay	Loam	Silt	Sand	Alkalinity	Humidity	%_coarse_fragments	%_very_fine_sand	%_sand	%_silt	%_clay	%_organic_carbon	pH
M01	1	5	8	0	1	0	0	-1	3	16.3	20	48.3	40.5	11.3	3.8	4.8
M02	0	3	3	1	0	0	0	0	5	0.3	13.3	33.7	24.7	41.7	1.2	6.1
M03	2	2	3	1	0	0	0	0	6	0	5.6	7.4	52	40.6	1.3	5.6
M04	0	2	2	1	0	0	0	1	6	24	6	29.8	40.3	30	2.2	6.2
M05	0	3	6	0	1	0	0	1	5	21.3	14.7	36.3	32.3	31.3	1.7	7.3
M07	0	3	4	0	0	1	0	0	5	0	13	23.7	51.3	25	0.9	5.5
E03	0	3	9	0	0	0	1	-1	5	0	7	80.3	15.7	4	0.6	5.1
	Details
	Data are from the Institut de recherche et de développement en agroenvironnement (IRDA)
	https://www.irda.qc.ca/fr/outils-et-services/informations-sur-les-sols/etudes-pedologiques/
	About each columns:
	Tilt profile	Drainage	Granulometry	Clay	Loam	Silt	Sand	Alkalinity	Humidity	% coarse fragments	% very fine sand	% sand	% silt	% clay	% organic carbon	pH
	0. Flat	1. Very poorly drained	1. Clay-very fine	0. Not the dominant type	0. Not the dominant type	0. Not the dominant type	0. Not the dominant type	-1: Acid	1. Arid	Unchanged quantitative value	Unchanged quantitative value	Unchanged quantitative value	Unchanged quantitative value	Unchanged quantitative value	Unchanged quantitative value	Unchanged quantitative value
	1. Corrugated	2. Poorly drained	2. Clay-fine	1. Dominant type	1. Dominant type	1. Dominant type	1. Dominant type	0: Neutral	2. Subarid
	2. Inclined	3. Imperfectly drained	3. Clay					1: Alkaline	3. Semi-arid
		4. Moderately well drained	4. Silty-fine						4. Subhumid
		5. Well drained	5. Silty-coarse						5. Humid
		6. Fastly drained	6. Loamy-fine						6. Perhumid
		7. Very fastly drained	7. Loamy						7. Subaquic
			8. Loamy-coarse						8. Aquic
			9. Sandy						9. Aqueous

## Sheet: Site charact. - DucksUnlimited
Site	Swamp	Marsh	Pond	Superficy_ha	Permanence
M01	1	0	0	0.93	0
M02	0	1	0	0.02	1
M03	1	0	0	4.37	0
M04	1	0	0	2.1	0
M05	1	0	0	21.57	0
M06	1	0	0	0.76	0
M07	1	0	0	3.05	0
E01	0	1	0	0.08	0
E02	0	0	1	0.14	1
E03	1	0	0	1.2	0
	Details
	Data are from the interactive maps of wetlands in Québec from Ducks Unlimited
	http://www.canards.ca/cartographie-detaillee-des-milieux-humides-du-quebec/
	Swamp: wetland dominated by trees
	Marsh: wetland dominated by herbs
	Pond: stagnant, shallow, relatively small area of water
	Superficy: in hectars
	Permance: no (0) or yes (1)

## Sheet: Site charact. - present study
Site	Mean_time	Mean_conductivity	Mean_O2	Mean_water_pH	Mean_ORP	Substratum.hummus1.clay0	Water_level_June	Water_level_July	Water_presence_July	Water_connectivity	Herbaceous_presence	Trees_presence	Forest_cover	Mean_soil_pH	Soil_substratum.hummus1.clay0	Drainage	%_conifers	Mean_0-2m_cover	Mean_3m<_cover
M02	976.5	64.88	2.6	6.87	-183.75	0	1.4	-4.1	1	1	0	0	75	6.15	1	4	7.5	2	4.83333333
M04	850.75	332.38	3.75	7.79	-280.88	0	1.1	25	1	0	0	1	60	6.15	1	3	0	1.5	3
M05	855	269.13	3.72	7.51	-186.05	0	2.1	29.8	1	0	0	1	90	5.975	1	3.5	0	2.16666667	4.5
M06	835	364.38	8.63	7.46	-25.55	0	11.2	56.3	0	0	0	1	45	6.3625	1	3.5	2.5	2	4.33333333
M07	800.75	188.38	3.54	07.09	-200.05	0	5.3	27.9	1	1	0	1	30	6.1875	0	4.5	2.5	1.5	4.5
E01	667.5	55.13	3.44	6.21	-340.45	1	2.8	15.6	1	0	1	0	30	6.2375	1	3	0	1.83333333	4.83333333
E02	783	23.38	6.27	6.49	-58.88	1	-5.7	14.5	1	1	1	0	5	6.375	1	3	40	1.33333333	4.5
E03	1013.75	28.105	3.745	6	-93.98	1	6.85	31.35	0.5	1	0	0	82.5	6.2125	1	3.5	1.25	2.66666675	3.749999985
	Details
	Data collected for the present study
	About the columns:
	Water data (collected once a month from May to August)
	Mean_time		Number of minutes since midnight, mean of the 4 months (sites were sampled in the same order over a consecutive 2-days period, without rain in the last two days)
	Mean_conductivity		Conductivity of the water (mS/cm): Collected with a YSI 556-MPS probe, mean value of the 4 months
	Mean_O2		Oxygen concentration in the water (mg/L): Collected with a YSI 556-MPS probe, mean value of the 4 months
	Mean_water_pH		pH of the water: Collected with a YSI 556-MPS probe, mean value of the 4 months
	Mean_ORP		Oxidation-reduction potential of the water (mV): Collected with a YSI 556-MPS probe, mean value of the 4 months
	Substratum.hummus1.clay0		Nature of the substratum of the pond: 0 for clay and 1 for hummus
	Water_level_June		Water level variation from May (reference value) in June (cm)
	Water_level_July		Water level variation from May (reference value) in July (cm)
	Water_presence_July		Presence of at least 10 cm of water in July: 0 for no, 1 for yes
	Water_connectivity		Presence of links with a water network in May: 0 for no, 1 for yes
	Herbaceous_presence		Presence of herbs in the water in May: 0 for no, 1 for yes
	Trees_presence		Presence of trees in the water in May: 0 for no, 1 for yes
	Forest_cover		Forest cover over the pond in June, semi-quantitative data, categories : 0%, 25%, 50%, 75%, 100%
	Forest data (collected once in June, mean of 2 quadrates)
	Mean_soil_pH		Average pH measures made at the four corners of the quadrats and at their center, mean of the 4 months
	Soil_substratum.hummus1.clay0		Nature of the substratum of the soil beneath the leaves: 0 for clay and 1 for hummus
	Drainage		Drainage indice according to Emberger L, Godron M, Daget P (1968). Code pour le relevé méthodique de la végétation et du milieu: Principes et transcription sur cartes perforées: Éditions du Centre national de la recherche scientifique.
	%_conifers		Mean number of conifers/number of trees*100 in the quadrates
	Mean_0-2m_cover		Herbaceous layer cover, semi-quantitative data, categories : 0-100%, every 10%, mean of the quadrates
	Mean_3m<_cover		Canopee cover, semi-quantitative data, categories : 0-100%, every 10%, mean of the quadrates
